# Supplementary material for: Comparing the Anterior-Based Muscle-Sparing Approach with the Direct Anterior Approach in Hip Arthroplasty: A Systematic Review and Pairwise Meta-Analysis
Source: Medicina (Kaunas). 2023 Jul 29;59(8):1390. doi: 10.3390/medicina59081390 (PMC10456498; doi:10.3390/medicina59081390)
Supplement: Supplementary file 1 [file medicina-59-01390-s001.zip]

Archive with 1 entries (1 files):
- medicina-2524117-supplementary.pdf
